# Supplementary material for: Clinical Performance of Short Expandable Dental Implants for Oral Rehabilitation in Highly Atrophic Alveolar Bone: 3-year Results of a Prospective Single-Center Cohort Study
Source: Medicina (Kaunas). 2020 Jul 3;56(7):333. doi: 10.3390/medicina56070333 (PMC7404768; doi:10.3390/medicina56070333)
Supplement: Supplementary file 1 [file medicina-56-00333-s001.zip]

Archive with 6 entries (3 files):
- Supplementary material/
- Supplementary material/Dataset2020.sav
- Supplementary material/STROBE_checklist_cohort.doc
- __MACOSX/
- __MACOSX/Supplementary material/
- __MACOSX/Supplementary material/._STROBE_checklist_cohort.doc
